# Supplementary material for: Regulation of Gli ciliary localization and Hedgehog signaling by the PY-NLS/karyopherin-β2 nuclear import system
Source: PLoS Biol. 2017 Aug 4;15(8):e2002063. doi: 10.1371/journal.pbio.2002063 (PMC5544186; doi:10.1371/journal.pbio.2002063)
Supplement: S1 Data — (XLSX) [file pbio.2002063.s005.xlsx]

## Sheet: Fig. 1
Fig.1H(%) 50 cells were counted for each experiment
	N>C		N=C		N<C
WT	88	92	8	6	4	2
mPY	80	76	12	10	8	14
mNLS	36	42	28	20	36	38
m(PY+NLS)	12	18	20	4	68	78
Fig. 1I(%) 50 cells were counted for each experiment
	Positive
WT	80	86
mPY	20	30
mNLS	76	72
m(PY+NLS)	18	26
Fig. 1M(%) 50 cells were counted for each experiment
	Positive
WT	72	80
mPY	16	28

## Sheet: Fig. 2
Fig. 2B and 2C RT-PCR		Exp 1		Exp 2
		vehicle CT mean (CT individual)	SAG CT mean (CT individual)	Vehicle CT mean (CT individual)	SAG CT mean (CT individual)
Ctrl shRNA	GAPDH	16.31（16.65/16.28/16.00)	16.26 (16.45/16.34/15.99)	16.44 (16.43/16.41/16.48)	16.30 (16.33/16.29/16.28)
	Gli1	30.20 (30.36/30.05/30.19)	22.00 (22.05/22.03/21.92)	30.59 (30.55/30.67/30.55)	22.40 (22.44/22.37/22.39)
	Ptch1	28.55 (28.61/28.62/28.42)	24.27 (24.30/24.24/24.27)	28.83 (28.54/28.32/29.63)	24.29 (24.51/24.38/23.98)
Gli2 shRNA	GAPDH	16.17 (16.01/16.33/16.17)	16.02 (15.95/16.21/15.90)	16.85 (16.84/16.89/16.82)	16.70 (16.71/16.76/16.63)
	Gli1	29.90 (29.92/29.95/29.85)	25.74 (25.80/25.72/25.70)	30.18 (30.30/30.03/30.21)	26.91 (27.18/26.70/26.85)
	Ptch1	28.25 (28.03/28.95/27.77)	26.91 (26.93/27.34/26.46)	29.30 (30.10/29.25/28.55)	27.13 (27.19/27.00/27.20)
Gli2 shRNA/Gli2 WT	GAPDH	16.62 (16.55/16.65/16.66)	16.53 (16.58/16.55/16.46)	16.11 (16.15/16.09/16.09)	16.08 (16.05/16.06/16.13)
	Gli1	29.17 (29.15/29.20/29.16)	22.01 (22.05/21.97/22.01)	28.56 (28.90/28.38/28.40)	22.05 (21.79/22.43/21.93)
	Ptch1	27.93 (27.55/27.32/28.92)	24.03 (24.59/23.97/23.53)	27.87 (28.05/28.20/27.36)	23.50 (23.65/23.77/23.08)
Gli2 shRNA/Gli2 mPY	GAPDH	16.28 (16.30/16.27/16.27)	16.73 (16.71/16.79/16.69)	16.34 (16.32/16.40/16.30)	16.27 (16.25/16.30/16.26)
	Gli1	29.47 (29.52/29.50/29.39)	26.66 (26.67/26.69/26.62)	29.37 (29.00/29.90/29.21)	25.66 (25.83/25.99/25.16)
	Ptch1	28.09 (28.23/28.48/27.56)	26.87 (26.07/27.23/27.31)	27.61 (27.31/27.50/28.02)	26.97 (26.90/27.17/26.84)
Fig. 2D protein quantification	Exp 1				Exp 2
	Vehicle		SAG		Vehicle		SAG
	C (relative level)	N	C	N	C	N	C	N
Gli2 shRNA/Gli2 WT	3217.15(1.00)	341.02(0.106)	6283.09(1.953)	2300.26(0.715)	4277.78(1.00)	393.56(0.092)	9967.23(2.330)	3944.11(0.922)
Gli2 shRNA/Gli2 mPY	1811.37(1.00)	146.72(0.081)	4870.77(2.689)	1249.85(0.690)	3107.55(1.00)	242.39(0.078)	7992.62(2.572)	2619.66(0.843)
Fig. 2G Gli luc assay	Exp1 (Luciferase/Renilla)	Exp2	Relative Level
mock	386.77/4754.32	300.05/4533.42	1.00; 1.00
mGli2 WT	2518.52/5127.09	1655.98/4412.71	6.05; 5.67
mGli2 mPY	2106.33/4955.28	1370.84/4296.16	5.24; 4.82
mGli2 mNLS	1245.78/4875.30	831.47/4704.11	3.15; 2.67
mGli2 m(PY+NLS)	792.92/5064.60	546.17/4411.93	1.93; 1.87
Fig.2F(%) 50 cells were counted for each experiment	vehicle		Hh
Gli2 shRNA/Gli2 WT	64	72	88	100
Gli2 shRNA/Gli2 mPY	16	24	20	32

## Sheet: Fig. 3
Fig.3C(%) 50 cells were counted for each experiment
Gli2 WT	78	88
GliNCiC	16	10
CiNGliC	76	70
CiNGliC mPY	14	22
Fig.3F(%) 50 cells were counted for each experiment
CiNGliC1544	82	90
CiNGliC1080	76	70
CiNGliC874	4	8
CiNGliC735	6	2

## Sheet: Fig. 4
Fig.4B(%) 50 cells were counted for each experiment
	vehicle		Hh
Ctrl shRNA	68	80	100	96
mKapβ2 shRNA	12	20	12	24
mKapβ2 shRNA+hKap β2	72	64	98	94
Fig. 4C Gli Luciferase Assay	Exp1 (Luciferase/Renilla; Relative activity)		Exp2 (Luciferase/Renilla)
	vehicle	Hh	vehicle	Hh
Ctrl shRNA	3647.22/7598.17; 0.480	18064.59/8104.35; 2.229	3046.84/7004.23; 0.435	13727.88/6712.90; 2.045
mKapβ2 shRNA	3425.07/6836.47; 0.501	4192.78/9214.90; 0.455	6742.22/6603.55; 1.021	5803.01/8150.29; 0.712
mKapβ2 shRNA/hKapβ2	2717.19/6725.73; 0.404	3701.38/7892.08; 0.469	17912.26/8347.24; 2.123	16717.68/8803.41; 1.899
mKapβ2 shRNA/Gli2 WT	10317.60/8519.90; 1.211	10581.83/6740.02; 1.570	18425.27/5907.43; 3.119	20802.95/6206.13; 3.352
Fig. 4D and 4E RT-PCR		Exp 1		Exp 2
		vehicle CT mean (CT individual)	SAG CT mean (CT individual)	Vehicle CT mean (CT individual)	SAG CT mean (CT individual)
Ctrl shRNA	GAPDH	17.05 (17.11/16.98/17.06)	16.98 (16.88/16.95/17.11)	16.45 (16.60/16.57/16.28)	16.30 (16.08/16.31/16.51)
	Gli1	31.10 (30.98/31.17/31.15)	22.88 (22.47/22.92/23.25)	30.55 (30.20/30.47/30.98)	22.35 (22.90/22.07/22.08)
	Ptch1	29.14 (28.88/29.24/29.30)	24.84 (24.65/25.20/24.67)	28.60 (28.11/28.48/29.21)	24.05 (23.90/23.99/24.26)
mKapβ2 shRNA	GAPDH	17.33 (17.38/17.45/17.16)	17.04 (17.51/17.20/16.41)	16.82 (16.50/16.96/17.00)	16.72 (16.35/16.90/16.72)
	Gli1	31.30 (31.17/31.48/31.25)	26.31 (27.05/26.08/25.80)	30.34 (30.11/30.82/30.09)	25.67 (25.72/25.83/25.46)
	Ptch1	29.34 (29.30/29.16/29.56)	27.38 (27.40/27.15/27.59)	28.34 (29.01/28.28/27.73)	26.82 (26.48/26.90/27.08)
mKapβ2 shRNA/hKapβ2	GAPDH	17.17 (17.10/17.42/16.99)	17.29 (17.01/17.37/17.49)	16.15 (16.09/16.17/16.11)	16.28 (16.26/16.38/16.20)
	Gli1	30.31 (30.30/30.20/30.43)	23.15 (23.03/23.40/23.02)	28.78 (29.21/28.39/28.74)	22.25 (22.01/22.17/22.57)
	Ptch1	28.35 (28.19/28.14/28.72)	25.01 (24.78/24.90/25.35)	26.78 (26.50/26.90/26.94)	23.84 (23.80/23.91/23.81)
mKapβ2 shRNA/Gli2 WT	GAPDH	17.41 (17.20/17.38/17.65)	17.06 (17.00/16.80/17.32)	16.41 (16.05/16.44/16.74)	16.09 (16.01/16.47/15.79)
	Gli1	26.66 (26.51/26.70/26.77)	22.51 (23.10/22.28/22.15)	26.04 (25.90/26.17/26.05)	21.67 (22.05/21.30/21.66)
	Ptch1	26.89 (26.95/26.90/26.82)	24.27 (24.10/24.38/24.33)	26.12 (26.05/26.20/26.11)	23.19 (22.80/22.88/23.89)
Fig. 4F Gli Luciferase Assay	Exp1 (Luciferase/Renilla; Relative activity)		Exp2 (Luciferase/Renilla)
	vehicle	Hh	vehicle	Hh
Sufu -/- MEF/mSufu/Ctrl shRNA	3944.90/4864.25; 0.811	30701.21/3694.49; 8.310	4521.15/6004.19; 0.753	47899.53/5253.87; 9.117
Sufu -/- MEF/mSufu/Kapβ2 shRNA	2672.53/4310.53; 0.620	11410.30/4462.38; 2.557	4372.65/5306.61; 0.824	12716.81/5733.46; 2.218
Sufu -/- MEF/Ctrl shRNA	14679.67/5081.23; 2.889	11292.57/3701.27; 3.051	20171.34/4904.29; 4.113	22023.05/5096.75; 4.321
Sufu -/- MEF/Kapβ2 shRNA	12579.66/4587.77; 2.742	10691.58/4019.39; 2.660	23337.85/5245.64; 4.449	21283.92/5341.01; 3.985

## Sheet: Fig. 5
Fig. 5J zebrafish RT-PCR		Exp 1	Exp 2	Exp 3
		CT mean (individual CT)	CT mean (individual CT)	CT mean (individual CT)
Control MO	GAPDH	18.53 (18.63/18.57/18.46/18.44)	19.83 (19.93/19.78/19.89/19.72)	23.55 (23.70/23.54/23.48/23.45)
	Kap β2	26.57 (25.95/26.68/26.74/26.93)	27.80 (27.29/27.85/27.61/28.47)	30.13 (29.11/29.95/30.41/31.03)
	Fkd4	25.01 (25.03/25.08/25.01/24.93)
	Hhip	23.91 (23.93/23.97/23.90/23.83)		27.85 (27.93/27.76/27.87/27.85)
	Gli1	24.90 (24.92/24.94/24.92/24.83)	25.39 (25.56/25.40/25.20/25.38)	27.26 (27.33/27.27/27.18/27.24)
	Nkx2.2b	27.84 (27.94/27.90/27.75/27.63)	29.88 (29.93/29.99/29.66/29.94)	31.99 (32.28/31.95/32.23/31.49)
	Ptch2	22.66 (22.75/22.72/22.65/22.53)		27.87 (27.91/27.89/27.82/27.86)
	Axin2			26.99 (26.93/26.91/26.95/27.16)
Kap β2 MO	GAPDH	18.73 (18.64/18.68/18.67/18.92)	18.25 (18.02/18.09/18.28/18.60)	22.64 (22.48/22.56/22.59/22.93)
	Kap β2	28.20 (28.66/28.60/27.84/27.68)	27.11 (27.26/26.89/26.91/27.37)	30.49 (31.10/30.59/30.32/29.97)
	Fkd4	26.50 (26.45/26.48.26.60.26.47)
	Hhip	25.84 (25.69/25.88/25.88/25.89)		27.83 (27.85/27.74/27.90/27.81)
	Gli1	25.77 (25.73/25.77/25.77/25.80	24.80 (24.88/24.57/24.84/24.91)	26.62 (26.37/26.47/26.72/26.92)
	Nkx2.2b	29.46 (29.42/29.36/29.43/29.61)	28.43 (28.28/28.36/28.35/28.72)	32.75 (32.38/33.18/32.70/32.75)
	Ptch2	24.46 (24.41/24.38/24.53/24.53)		27.17 (27.18/26.96/27.17/27.37)
	Axin2			25.90 (25.97/25.75/25.97/25.93)

## Sheet: Fig. 6
Fig. 6A mRNA level CGNP	Ctrl shRNA		mGli1/2 shRNA		mKapβ2 shRNA1		mKapβ2 shRNA2		mKapβ2 shRNA1/mGli2		mKapβ2 shRNA2/mGli2
mKapβ2	1	1	0.413	0.388	0.183	0.143	0.126	0.142	0.219	0.263	0.127	0.185
Gli1	1	1	0.0921	0.052	0.296	0.311	0.295	0.265	8.212	9.013	8.452	8.327
Ptc	1	1	0.218	0.201	0.263	0.289	0.283	0.22	2.311	2.16	2.076	2.065
Cyclin D	1	1	0.177	0.192	0.277	0.338	0.266	0.29	5.77	6.021	5.628	5.529
N-Myc	1	1	0.188	0.168	0.283	0.326	0.301	0.277	4.511	4.843	4.604	4.427
Fig. 6C Brdu uptake (%)	Ctrl shRNA	mGli1/2 shRNA	mKapβ2 shRNA1	mKapβ2 shRNA2	mKapβ2 shRNA1/mGli2	mKapβ2 shRNA2/mGli2
	22	8	15	17	33	28
	28	11	18	15	30	34
Fig. 6F mRNA level Medulloblastoma	Ctrl shRNA		mGli1/2 shRNA		mKapβ2 shRNA1		mKapβ2 shRNA2		mKapβ2 shRNA1/mGli2		mKapβ2 shRNA2/mGli2
mKapβ2	1	1	0.546	0.603	0.214	0.17	0.112	0.153	0.206	0.231	0.137	0.151
Gli1	1	1	0.063	0.095	0.251	0.294	0.248	0.265	12.178	14.005	13.112	12.543
Ptc	1	1	0.135	0.112	0.274	0.211	0.235	0.22	2.551	2.884	2.765	2.931
Cyclin D	1	1	0.143	0.115	0.241	0.286	0.26	0.273	8.11	7.123	7.89	7.634
N-Myc	1	1	0.162	0.138	0.283	0.342	0.264	0.277	4.091	3.883	3.79	4.221
Fig. 6G Medulloblastoma Cells (ATP assay)	Exp 1						Exp 2
	Ctrl shRNA	mGli1/2 shRNA	mKapβ2 shRNA1	mKapβ2 shRNA2	mKapβ2 shRNA1/mGli2	mKapβ2 shRNA2/mGli2	Ctrl shRNA	mGli1/2 shRNA	mKapβ2 shRNA1	mKapβ2 shRNA2	mKapβ2 shRNA1/mGli2	mKapβ2 shRNA2/mGli2
Day 0	7830/7669	8580/6075	8734/8230	7424/6802	7819/8325	6193/6326	5918/8488	7692/7044	7953/8198	7516/6979	6713/8563	8170/7166
Day 3	3156/2936	1759/844	2541/1555	1640/1612	3995/3738	2675/3125	1710/3183	1561/1190	1598/1812	1631/1040	3732/3596	4069/3468
Individual Rate;Mean Survival Rate;Relative Value	0.403/0.383;0.393;1	0.205/0.139;0.172;0.438	0.291/0.189;0.240;0.612	0.221/0.237;0.229;0.582	0.511/0.449;0.480;1.221	0.432/0.494;0.463;1.178	0.289/0.375;0.332;1	0.203/0.169;0.186;0.561	0.201/0.221;0.211;0.635	0.217/0.149;0.183;0.55	0.556/0.420;0.488;1.47	0.498/0.484;0.491;1.479
Fig. 6E(%) 20 cells were counted for each experiment
	Positive
Ctrl shRNA	95	100
Kapbeta2 shRNA	5	10

## Sheet: Fig. 7
Fig. 7A RT PCR
	vehicle	SAG	Vehicle	SAG
GAPDH	16.30 (16.12/16.42/16.26)	16.55 (16.80/16.43/16.42)	16.17 (16.05/16.39/16.07)	15.93 (15.74/15.96/16.09)
mKapβ2 Primer 1	27.11 (27.09/27.38/26.86)	25.99 (25.71/25.92/26.34)	26.94 (26.90/27.14/26.78)	25.12 (25.06/25.27/25.03)
mKapβ2 Primer 2	27.52 (27.71/27.36/27.49)	26.25 (26.48/26.11/26.16)	27.23 (27.81/27.10/26.78)	25.47 (25.45/25.04/25.92)
Fig. 7B protein level	vehicle	SAG
	4204/7306	7105/14977
Fig. 7C RT PCR		Exp 1		Exp 2
		vehicle	SAG	Vehicle	SAG
Ctrl shRNA	GAPDH	16.56 (16.31/16.70/16.67)	16.20 (16.19/16.31/16.10)	16.24 (16.76/16.29/15.67)	16.35 (16.31/16.47/16.27)
	mKapβ2	26.30 (26.11/26.40/26.39)	24.52 (24.30/24.55/24.71)	26.17 (26.70/26.05/25.76)	24.74 (24.56/24.80/24.86)
Gli2 shRNA	GAPDH	16.18 (16.04/16.11/16.39)	16.57 (16.50/16.69/16.52)	16.02 (15.93/15.84/16.29)	16.11 (16.00/16.15/16.16)
	mKapβ2	25.99 (25.87/25.90/26.20)	25.77 (25.80/25.89/25.62)	25.81 (25.84/25.89/25.70)	25.62 (25.60/25.54/25.72)
Gli2 shRNA/Gli2 WT	GAPDH	16.63 (16.88/16.54/16.47)	16.44 (16.20/16.71/16.41)	15.99 (15.81/15.90/16.27)	16.19 (16.06/16.22/16.29)
	mKapβ2	26.01 (25.84/25.90/26.29)	24.31 (24.59/24.32/24.02)	25.56 (25.60/25.77/25.31)	24.20 (24.18/24.32/24.10)
Fig. 7D CHIP enrichment	Vehicle		SAG
S1	1	1	8.263	7.909
S2	1	1	10.112	9.438
S3	1	1	3.674	4.221
C1	1	1	1.05	1.01
Fig. 7E' protein level		vehicle		vehicle		SAG		SAG
Gli2	Ctrl shRNA	1	1	0.583	0.621	2.912	2.738	0.221	0.214
	mKapβ2 shRNA	1.276	1.341	0.821	0.887	2.224	2.679	0.146	0.157
Gli3	Ctrl shRNA	1	1	1.362	1.317	0.618	0.581	0.399	0.315
	mKapβ2 shRNA	1.326	1.35	1.772	1.696	0.633	0.579	0.39	0.337
Fig. 7F protein level	Ctrl shRNA
	C		N
vehicle	1	1	0.124	0.081
SAG	2.156	1.868	1.215	1.139
	mKapβ2 shRNA
	C		N
Vehicle	1	1	0.107	0.094
SAG	2.936	2.799	0.538	0.591

## Sheet: S2 Fig.
S2A Fig. mKapβ2 RT-PCR	Exp1		Exp2
	GAPDH CT mean (individual CT)	mKapβ2	GAPDH CT mean (individual CT)	mKapβ2
Ctrl shRNA	17.22 (17.11/17.39/17.16)	25.33 (25.01/25.29/25.69)	16.86 (16.80/17.01/16.77)	24.90 (24.57/25.21/24.92)
mKapβ2 shRNA1	17.40 (17.23/17.50/17.47)	27.85 (27.80/27.75/28.05)	16.52 (16.40/16.55/16.43)	27.23 (27.05/27.28/27.36)
mKapβ2 shRNA2	17.30 (17.05/17.64/17.21)	28.88 (28.90/28.97/28.77)	16.29 (16.05/16.28/16.54)	28.17 (28.15/28.22/28.14)
S2B Fig.(%) 50 cells were counted for each experiment	vehicle		Hh
Ctrl shRNA	68	80	100	96
mKapβ2 shRNA1	20	32	24	64
mKapβ2 shRNA2	12	20	12	24
S2D Fig.(%) 50 cells were counted for each experiment
Ctrl shRNA	86	74
mKapβ2 shRNA1	22	30
mKapβ2 shRNA1/hKapβ2	90	84
S2F Fig.(%) 50 cells were counted for each experiment
Ctrl shRNA	92	84
mKapβ2 shRNA1	28	22
mKapβ2 shRNA1/hKapβ2	88	92

## Sheet: S3 Fig.
S3B Fig.(%) 50 cells were counted for each experiment	vehicle		Hh
Ctrl shRNA	16	26	86	80
mKapβ2 shRNA1	18	26	88	76

## Sheet: S4 Fig.
S4A Fig.
https://www.ncbi.nlm.nih.gov/geo/tools/profileGraph.cgi?ID=GDS3008:1433585_at
S4B Fig. mRNA level	Wnt			SHH
	Mean	SD	N	Mean	SD	N
mKapβ2	6.21	0.39	8	7.17	0.51	10
mKapβ1	8.569	0.24	8	8.418	0.241	10
S4C Fig. zebrafish RT-PCR		Exp 1	Exp 2	Exp 3
		CT mean (individual CT)	CT mean (individual CT)	CT mean (individual CT)
Control MO	GAPDH	18.53 (18.63/18.57/18.46/18.44)	19.83 (19.93/19.78/19.89/19.72)	23.55 (23.70/23.54/23.48/23.45)
	Kap β2	26.57 (25.95/26.68/26.74/26.93)	27.80 (27.29/27.85/27.61/28.47)	30.13 (29.11/29.95/30.41/31.03)
	Ptch2	22.66 (22.75/22.72/22.65/22.53)		27.87 (27.91/27.89/27.82/27.86)
	Axin2			26.99 (26.93/26.91/26.95/27.16)
Smo MO	GAPDH	17.59 (17.59/17.59/17.59/17.61)	18.45 (18.42/18.46/18.48/18.43)	24.09 (24.09/24.17/24.12/23.99)
	Kap β2	27.31 (27.17/27.41/27.34/27.33)	27.93 (27.83/27.92/28.00/27.97)	31.98 (31.57/31.94/32.28/32.13)
	Ptch2	22.89 (22.93/22.90/22.88/22.87)		28.70 (28.72/28.74/28.69/28.63)
	Axin2			27.44 (27.26/27.93/27.12/27.44)
